# Supplementary material for: Frontostriatal regulation of brain circuits contributes to flexible decision making
Source: Neuropsychopharmacology. 2025 Feb 14;50(7):1156–66. doi: 10.1038/s41386-025-02065-8 (PMC12089345; doi:10.1038/s41386-025-02065-8)
Supplement: Supplementary file 2 — Supplementary Tables S1, S2, S3 [file 41386_2025_2065_MOESM2_ESM.xlsx]

## Sheet: Table S1
	Only clusters with significant differences are shown. All data are presented as mean ± standard deviation. VEH, vehicle; CNO, clozapine N-oxide
	Table S1. Summary for GROUP (hM3Dq, control) x SESSION (baseline, post-injection) x TREATMENT (CNO, VEH) ANOVA and follow up analyses on funciotnal connecitivty map with nucleus accumbens (NAc) seed.
	Figure	ROI	Control-VEH baseline	Control-CNO baseline	hM3Dq-VEH baseline	hM3Dq-CNO baseline	Control-VEH post	Control-CNO post	hM3Dq-VEH post	hM3Dq-CNO post	Statistic results
	Figure 3A	olfactory bulb	0.086±0.054	0.035±0.040	0.019±0.043	0.074±0.036	0.064±0.053	0.082±0.043	0.069±0.057	0.034±0.026	Session x group x treatment interaction effect, Pcorr <0.05
		orbitofrontal cortex	0.117±0.059	0.082±0.070	0.061±0.091	0.092±0.050	0.109±0.089	0.144±0.072	0.128±0.108	0.058±0.033
		medial prefrotnal cortex	0.130±0.085	0.093±0.076	0.085±0.114	0.079±0.049	0.116±0.088	0.135±0.078	0.138±0.114	0.049±0.033
		secondary motor cortex	0.087±0.046	0.038±0.053	0.033±0.083	0.048±0.041	0.059±0.042	0.091±0.036	0.084±0.081	0.033±0.022
		sensory cortex	0.078±0.030	0.025±0.065	0.034±0.062	0.063±0.029	0.030±0.040	0.072±0.033	0.079±0.068	0.049±0.036
	Figure 3B	medial prefrotnal cortex					0.090±0.080	0.109±0.063	0.088±0.038	0.027±0.017	Group x treatment interaction effect after injection, Pcorr <0.05
		secondary motor cortex					0.050±0.044	0.103±0.039	0.068±0.024	0.037±0.035
		sensory cortex					0.021±0.045	0.068±0.033	0.079±0.047	0.042±0.029
	Figure 3C	medial prefrotnal cortex							0.088±0.038	0.027±0.017	t-test between VEH and CNO, Pcorr < 0.05
		secondary motor cortex							0.093±0.025	0.036±0.026
	Table S2. Summary for GROUP (hM3Dq, control) x SESSION (baseline, post-injection) x TREATMENT (CNO, VEH) ANOVA and follow up analyses on funciotnal connecitivty map with medial prefrontal cortex (mPFC) seed
	Figure	ROI	Control-VEH baseline	Control-CNO baseline	hM3Dq-VEH baseline	hM3Dq-CNO baseline	Control-VEH post	Control-CNO post	hM3Dq-VEH post	hM3Dq-CNO post	Statistic results
	Figure 4A	frontal association cortex	0.112±0.087	0.078±0.116	0.084±0.106	0.082±0.072	0.086±0.044	0.149±0.045	0.096±0.066	0.052±0.037	Session x group x treatment interaction effect, Pcorr <0.05
		secondary motor cortex	0.097±0.058	0.067±0.054	0.069±0.061	0.070±0.042	0.092±0.060	0.116±0.060	0.115±0.055	0.039±0.027
		orbitofrontal cortex	0.107±0.072	0.053±0.068	0.085±0.118	0.082±0.043	0.102±0.074	0.123±0.061	0.109±0.039	0.058±0.029
		medial prefrotnal cortex	0.298±0.097	0.275±0.083	0.256±0.121	0.253±0.063	0.304±0.095	0.330±0.070	0.321±0.089	0.219±0.027
		cingulate cortex	0.206±0.131	0.147±0.087	0.156±0.121	0.137±0.066	0.214±0.119	0.215±0.112	0.221±0.105	0.104±0.052
		striatum	0.063±0.057	0.039±0.047	0.022±0.053	0.051±0.028	0.040±0.041	0.067±0.030	0.054±0.025	0.015±0.016
		septum	0.055±0.049	0.050±0.065	0.014±0.057	0.062±0.055	0.052±0.061	0.081±0.046	0.075±0.045	0.024±0.026
		BNST	0.062±0.068	-0.010±0.099	0.012±0.082	0.031±0.079	0.031±0.031	0.056±0.045	0.030±0.048	0.024±0.037
		sensory cortex	0.088±0.062	0.050±0.064	0.047±0.072	0.055±0.042	0.060±0.056	0.085±0.033	0.097±0.054	0.040±0.024
		retrosplenial dysgranular cortex	0.085±0.051	0.067±0.069	0.037±0.094	0.036±0.069	0.065±0.046	0.114±0.043	0.083±0.064	0.024±0.035
		parietal association cortex	0.116±0.097	0.053±0.077	0.066±0.094	0.060±0.045	0.091±0.058	0.110±0.029	0.122±0.068	0.046±0.031
		visual cortex	0.082±0.042	0.028±0.031	0.041±0.048	0.058±0.020	0.060±0.046	0.062±0.045	0.101±0.045	0.043±0.025
		auditory cortex	0.075±0.065	0.037±0.054	0.043±0.059	0.055±0.031	0.034±0.037	0.056±0.030	0.066±0.045	0.016±0.017
	Figure 4B	frontal association cortex					0.102±0.054	0.180±0.057	0.141±0.089	0.068±0.045	Group x treatment interaction effect after injection, Pcorr <0.05
		orbitofrontal cortex					0.085±0.077	0.115±0.058	0.117±0.035	0.047±0.030
		secondary motor cortex					0.096±0.062	0.126±0.059	0.129±0.057	0.040±0.031
		medial prefrotnal cortex					0.319±0.093	0.356±0.065	0.345±0.090	0.238±0.027
		cingulate cortex					0.204±0.117	0.216±0.124	0.232±0.107	0.096±0.065
		striatum					0.045±0.044	0.079±0.036	0.066±0.031	0.014±0.015
		septum					0.048±0.064	0.078±0.040	0.083±0.041	0.024±0.028
		sensory cortex					0.055±0.057	0.090±0.040	0.098±0.057	0.039±0.025
		retrosplenial dysgranular cortex					0.064±0.046	0.116±0.047	0.090±0.074	0.023±0.038
		parietal association cortex					0.099±0.063	0.144±0.038	0.136±0.078	0.048±0.040
		visual cortex					0.099±0.089	0.134±0.059	0.174±0.119	0.062±0.074
		auditory cortex					0.035±0.044	0.063±0.026	0.072±0.046	0.015±0.020
	Figure 4C	frontal association cortex							0.188±0.096	0.076±0.052	t-test between VEH and CNO, Pcorr < 0.05
		orbitofrontal cortex							0.131±0.041	0.054±0.030
		secondary motor cortex							0.129±0.057	0.040±0.031
		medial prefrotnal cortex							0.348±0.093	0.237±0.028
		cingulate cortex							0.240±0.112	0.099±0.066
		striatum							0.078±0.033	0.017±0.017
		septum							0.086±0.043	0.023±0.029
		sensory cortex							0.102±0.061	0.038±0.025
		retrosplenial dysgranular cortex							0.090±0.074	0.023±0.038
		parietal association cortex							0.136±0.078	0.048±0.040
		visual cortex							0.174±0.119	0.062±0.074
		auditory cortex							0.072±0.046	0.015±0.020
	Table S3. Summary for GROUP (hM3Dq, control) x SESSION (baseline, post-injection) x TREATMENT (CNO, VEH) ANOVA and follow up analyses on funciotnal connecitivty map with secondary mortor cortex (M2) seed
	Figure	ROI	Control-VEH baseline	Control-CNO baseline	hM3Dq-VEH baseline	hM3Dq-CNO baseline	Control-VEH post	Control-CNO post	hM3Dq-VEH post	hM3Dq-CNO post	Statistic results
	Figure 5A	orbitofrontal cortex	0.076±0.056	0.026±0.046	0.065±0.136	0.048±0.044	0.043±0.044	0.066±0.021	0.062±0.027	0.012±0.020	Session x group x treatment interaction effect, Pcorr <0.05
		insula	0.063±0.077	0.005±0.056	0.049±0.076	0.040±0.065	0.009±0.044	0.031±0.029	0.059±0.028	-0.004±0.038
		medial prefrotnal cortex	0.113±0.096	0.078±0.061	0.073±0.116	0.064±0.052	0.105±0.074	0.116±0.044	0.130±0.077	0.051±0.047
		cingulate cortex	0.106±0.081	0.060±0.052	0.060±0.085	0.055±0.037	0.088±0.068	0.097±0.045	0.104±0.050	0.037±0.040
		sensory cortex	0.030±0.047	0.021±0.035	0.035±0.045	0.043±0.034	0.013±0.052	0.053±0.039	0.043±0.029	0.020±0.030
		striatum	0.038±0.037	0.004±0.051	0.014±0.084	0.029±0.042	0.024±0.029	0.054±0.033	0.052±0.020	0.000±0.022
		secondary motor cortex	0.040±0.059	0.017±0.048	0.038±0.067	0.052±0.040	0.064±0.057	0.077±0.056	0.067±0.055	0.009±0.026
		hippocampus	0.039±0.037	0.004±0.049	-0.021±0.039	0.006±0.034	0.020±0.044	0.028±0.032	0.041±0.043	-0.004±0.025
		auditory cortex	0.063±0.075	0.005±0.047	0.028±0.048	0.031±0.034	0.025±0.046	0.048±0.019	0.051±0.027	0.014±0.019
	Figure 5B	orbitofrontal cortex					0.030±0.047	0.064±0.018	0.065±0.038	0.003±0.020	Group x treatment interaction effect after injection, Pcorr <0.05
		insula					0.011±0.046	0.034±0.030	0.062±0.030	-0.004±0.040
		medial prefrotnal cortex					0.101±0.069	0.114±0.047	0.131±0.076	0.048±0.046
		cingulate cortex					0.076±0.057	0.097±0.043	0.103±0.054	0.031±0.031
		striatum					0.023±0.028	0.053±0.031	0.051±0.021	0.000±0.022
		sensory cortex					0.039±0.072	0.087±0.058	0.067±0.065	0.018±0.051
		secondary motor cortex					0.052±0.049	0.085±0.052	0.073±0.054	0.018±0.029
	Figure 5C	orbitofrontal cortex							0.064±0.038	0.001±0.021	t-test between VEH and CNO, Pcorr < 0.05
		insula							0.062±0.030	-0.004±0.040
		medial prefrotnal cortex							0.134±0.076	0.049±0.046
		striatum							0.050±0.021	-0.002±0.022
		cingulate cortex							0.108±0.054	0.033±0.033
		sensory cortex							0.067±0.065	0.018±0.051
		secondary motor cortex							0.073±0.054	0.018±0.029
